# Supplementary material for: Encapsulation of Hemp (Cannabis sativa L.) Essential Oils into Nanoemulsions for Potential Therapeutic Applications: Assessment of Cytotoxicological Profiles
Source: Molecules. 2023 Sep 7;28(18):6479. doi: 10.3390/molecules28186479 (PMC10537312; doi:10.3390/molecules28186479)
Supplement: Supplementary file 1 [file molecules-28-06479-s001.zip]

Archive with 1 entries (1 files):
- molecules-2550108-supplementary.pdf
